# Supplementary material for: Hysteropexy for stage 1 uterine prolapse to prevent recurrence: a systematic review and Dutch nationwide survey
Source: BMC Womens Health. 2025 Nov 25;25:628. doi: 10.1186/s12905-025-04174-4 (PMC12752297; doi:10.1186/s12905-025-04174-4)
Supplement: Supplementary file 1 — Supplementary Material 1. [file 12905_2025_4174_MOESM1_ESM.xlsx]

## Sheet: Sheet1
Authors, year	Journal	Inclusion criteria	Exclusion criteria	Follow-up	Intervention	Sample size	N of recurrence	Definition of recurrence	Study design
Rudnicki, 2015	British journal of obstetrics and gynecology	· age≥55	· History of major pelvic surgery	36 months	Anterior colporrhaphy	78	47	POP-Q stage ≥2	Randomized controlled trial
		· anterior vaginal wall prolapse ≥2	· Previous vaginal surgery or hysterectomy
			· Concomitant descensus uteri or enterocele >stage 1
			· Previous transobturator sling
			· Current corticosteroids treatment
			· History of genital or abdominal malignancies
Bergman, 2021	International Urogynecology Journal	· Anterior or posterior vaginal wall prolapse stages II–III	· II–IV in another compartment	12 months	Anterior colporrhaphy or Posterior colporrhaphy	731	Anterior: 202	Sensation of vaginal bulging	Cohort study
			· Uterus larger than 12 weeks’ gestational age				Posterior: 78
Oversand, 2018	International Urogynecology Journal	· Symptomatic POP of at least the anterior compartment	· Previous prolapse surgery or hysterectomy	12 months	Manchester procedure	61	Middle: 11	POP-Q stage > 0	Longitudinal study
			· Indication for hysterectomy
Simmering 2024	International Urogynecology Journal	· Age ≥ 18	· Inability to stand unassisted for 20 minutes	6 weeks	Anterior colporrhaphy with or without concomitant posterior colporrhaphy, sacrospinous hysteropexy and/or Manchester Fothergill.	20 with hysteropexy	2 with hysteropexy	Symptom improvement according to the Patient global impression of improvement	Longitudinal study
		· No previous POP surgery	· Ineligible to undergo an MRI-scan
		· Scheduled for anterior colporrhaphy with or without concomitant posterior colporrhaphy, sacrospinous hysteropexy and/or Manchester Fothergill.	· Jeans size ≥ 52 (EU) or 22 (US)			5 without hysteropexy	1 without hysteropexy
			· Weight ≥ 200kg
